# Supplementary material for: A novel HECW2 variant in an infant with congenital long QT syndrome
Source: Hum Genome Var. 2023 Jun 6;10:17. doi: 10.1038/s41439-023-00245-w (PMC10244414; doi:10.1038/s41439-023-00245-w)
Supplement: Supplementary file 1 — Supplementary Table 1 [file 41439_2023_245_MOESM1_ESM.xlsx]

## Sheet: Sheet1
Supplementary Table 1. Clinical and molecular features of prenset and published cases with HECW2-related disorder
Patient	Sex	HECW2 variant			Neurological phenotype					Cardiac phenotype	Reference
		Nucleotide	Protein		Developmental disorder	Intellectual disability	Hypotonia	Seizures
1	M	c.412A>G	p.(Ile138Val)		＋	＋	＋	＋		NA	(1)
2	F	c.736C>T	p.(Arg246*)		＋	＋	＋	＋		−	(2)
3	M	c.1105A>G	p.(Asn369Asp)		＋	＋	NA	−		NA	(3)
4	F	c.2587T>C	p.(Tyr863His)		＋	＋	＋	−		−	(1)
5	M	c.2818G>A	p.(Ala940Thr)		＋	−	＋	−		NA	(1)
6	F	c3175C>T	p.(Pro1059Ser)		＋	＋	＋	−		NA	(1)
7a	F	c.3542C>G	p.(Ala1181Gly)		＋	＋	＋	＋		NA	(4)
8b	F	c.3571C>T	p.(Arg1191Trp)		＋	＋	＋	−		NA	(5)
9b	F	c.3571C>T	p.(Arg1191Trp)		＋	＋	＋	−		NA	(5)
10b	M	c.3571C>T	p.(Arg1191Trp)		＋	＋	＋	−		NA	(5)
11c	M	c.3572G>A	p.(Arg1191Gln)		＋	＋	＋	−		−	(6)
12c	F	c.3572G>A	p.(Arg1191Gln)		＋	＋	＋	−		−	(6)
13d	F	c.3577T>G	p.(Phe1193Val)		＋	＋	＋	＋		−	(6)
14d	F	c.3577T>G	p.(Phe1193Val)		＋	＋	＋	＋		−	(6)
15	M	c.3583G>C	p.(Ala1195Pro)		＋	＋	＋	＋		PFO, iRBBB	(1)
7a	F	c.3542C>G	p.(Ala1181Gly)		＋	＋	＋	＋		NA	(4)
16	F	c.3597C>A	p.(Asn1199Arg)		＋	＋	＋	＋		NA	(1)
17	F	c.3917+2_3917+12delinsG	p.(Leu1256_Trp1306del)		＋	＋	＋	＋		NA	(7)
18	F	c.3829T>C	p.(Tyr1277His)		＋	＋	＋	＋		−	(8)
19	M	c.3940C>T	p.(Leu1314Phe)		＋	＋	＋	−		NA	(9)
20c	F	c.3980T>C	p.(Phe1327Ser)		＋	＋	＋	＋		NA	(1)
21c	M	c.3980T>C	p.(Phe1327Ser)		＋	NA	＋	＋		NA	(1)
22	F	c.3988C>T	p.(Arg1330Trp)		＋	＋	＋	−		−	(6)
23	M	c.3988C>T	p.(Arg1330Trp)		＋	＋	＋	＋		−	(6)
24	F	c.3988C>T	p.(Arg1330Trp)		＋	＋	＋	＋		NA	(10)
25	F	c.3988C>T	p.(Arg1330Trp)		＋	＋	＋	＋		NA	(11)
26	F	c.3988C>T	p.(Arg1330Trp)		＋	＋	＋	＋		NA	(1)
27	M	c.4323T>G	p.(Phe1441Leu)		＋	＋	＋	−		NA	(1)
28	F	c.4331G>C	p.(Arg1444Thr)		＋	NA	＋	−		NA	(9)
29	M	c.4333G>C	p.(Glu1445Gln)		＋	＋	＋	−		−	(1)
30	F	c.4334A>G	p.(Glu1445Gly)		＋	＋	＋	＋		cardiomyopathy, heart block, prolonged QT interval	(6)
31	F	c.4355G>T	p.(Gly1452Val)		＋	＋	＋	＋		cardiomyopathy	(1)
32	F	c.4485G>T	p.(Arg1495Ser)		＋	＋	＋	＋		−	(12)
33	F	c.4507A.G	p.(Thr1503Ala)		＋	＋	＋	−		−	(1)
34	M	c.4511C>A	p.(Ser1504Tyr)		＋	NA	＋	NA		sinus bradycardia	(1)
35e	M	c.4511C>G	p.(Ser1504Cys)		＋	NA	＋	＋		NA	(9)
36	F	c.4514G>C	p.(Ser1505Thr)		＋	＋	＋	−		−	(1)
35e	M	c.4590A>C	p.(Lys1530Asn)		＋	NA	＋	＋		NA	(9)
37	F	c.4690G>A	p.(Glu1564Lys)		＋	＋	＋	＋		NA	(9)
38	F	c.4343T>C	p.(Leu1448Ser)		＋	＋	＋	＋		congenital long QT syndrome	Present case
Abbreviations: M, male; F, female; iRBBB, incomplete right bundle branch block; NA, not assessed; PFO: patent foramen ovale
Nucleotides and amino acid residues were numbered according to the Genbank reference sequences (NM_001348768.2 and NP_001335697.1)
a, same allele; b, same family member; c, unrelated individual; d, monozygotic twin; e, same allele
References
1. Acharya A, Kavus H, Dunn P, Nasir A, Folk L, Withrow K, et al. Delineating the genotypic and phenotypic spectrum of HECW2-related neurodevelopmental disorders. J Med Genet 2022; 59: 669-677.
2. Krami AM, Bouzidi A, Charif M, Amalou G, Charoute H, Hassan Rouba H, et al. A homozygous nonsense HECW2 variant is associated with neurodevelopmental delay and intellectual disability. Eur J Med Genet 2022; 65: 104515.
3. Taşkıran EZ, Karaosmanoğlu B, Koşukcu C, Ürel-Demir G, Akgün-Doğan Ö, Şimşek-Kiper PÖ, et al. Diagnostic yield of whole-exome sequencing in non-syndromic intellectual disability. J Intellect Disabil Res 2021; 65: 577-588.
4. Kritioti E, Theodosiou A, Parpaite T, Alexandrou A, Nicolaou N, Papaevripidou I, et al. Unravelling the genetic causes of multiple malformation syndromes: A whole exome sequencing study of the Cypriot population. PLoS One 2021; 16: e0253562.
5. Heide EC, Puk O, Biskup S, Krahn A, Rauf E, Kreilkamp BAK, et al. A novel likely pathogenic heterozygous HECW2 missense variant in a family with variable expressivity of neurodevelopmental delay, hypotonia, and epileptiform EEG patterns. Am J Med Genet A 2021; 185: 3838-3843.
6. Berko ER, Cho MT, Eng C, Shao Y, Sweetser DA, Waxler J, et al. De novo missense variants in HECW2 are associated with neurodevelopmental delay and hypotonia. J Med Genet 2017; 54: 84-86.
7. Rodríguez-García ME, Cotrina-Vinagre FJ, Bellusci M, Hernández-Sánchez L, de Aragón AM, López-Laso E, et al. First splicing variant in HECW2 with an autosomal recessive pattern of inheritance and associated with NDHSAL. Hum Mutat 2022; 43: 1361-1367.
8. Tedesco Silva LM, Sharma S, Schrauwen I, Margolesky J, Detyniecki K. A de novo HECW2 variant in a patient with acetazolamide-responsive episodic ataxia. Cerebellum 2022. doi: 10.1007/s12311-022-01458-5.
9. Yanagishita T, Hirade T, Shimojima Yamamoto K, Funatsuka M, Miyamoto Y, et al. HECW2-related disorder in four Japanese patients. Am J Med Genet A 2021; 185: 2895-2902.
10. Nakamura H, Uematsu M, Numata-Uematsu Y, Abe Y, Endo W, Kikuchi A, et al. Rett-like features and cortical visual impairment in a Japanese patient with HECW2 mutation. Brain Dev 2018; 40: 410-414.
11. Lu Q, Zhang MN, Shi XY, Zhang LQ, Wang YY, Liu LY, et al. Association of HECW2 variants with developmental and epileptic encephalopathy and knockdown of zebrafish hecw2a. Am J Med Genet A 2021; 185: 377-383.
12. Peikes T, O'Carroll A, Frosk P, Salman MS. Acquired Microcephaly in a Patient with HECW2 Mutation. Can J Neurol Sci 2021; 48: 435-437.
